# Supplementary material for: Development of an Algorithm to Differentiate Uterine Sarcoma from Fibroids Using MRI and LDH Levels
Source: Diagnostics (Basel). 2023 Apr 12;13(8):1404. doi: 10.3390/diagnostics13081404 (PMC10137865; doi:10.3390/diagnostics13081404)
Supplement: Supplementary file 1 [file diagnostics-13-01404-s001.zip]

Archive with 1 entries (1 files):
- diagnostics-2206418-supplementary.pdf
